# Supplementary material for: Fish Oil Present in High-Fat Diet, Unlike Other Fats, Attenuates Oxidative Stress and Activates Autophagy in Murine Adipose Tissue
Source: Nutrients. 2025 Dec 1;17(23):3776. doi: 10.3390/nu17233776 (PMC12693979; doi:10.3390/nu17233776)
Supplement: Supplementary file 1 [file nutrients-17-03776-s001.zip]

Archive with 2 entries (2 files):
- Table S1_FA concentration in VAT_15w_nutrients.pdf
- Table S2_FA concentration in ScAT_15w_nutrients.pdf
